# Supplementary material for: A CNN Deep Local and Global ASD Classification Approach with Continuous Wavelet Transform Using Task-Based FMRI
Source: Sensors (Basel). 2021 Aug 29;21(17):5822. doi: 10.3390/s21175822 (PMC8433893; doi:10.3390/s21175822)
Supplement: Supplementary file 1 [file sensors-21-05822-s001.zip]

Archive with 1 entries (1 files):
- sensors-1288505-supplementary.xlsx
