# Supplementary material for: A CNN Deep Local and Global ASD Classification Approach with Continuous Wavelet Transform Using Task-Based FMRI
Source: Sensors (Basel). 2021 Aug 29;21(17):5822. doi: 10.3390/s21175822 (PMC8433893; doi:10.3390/s21175822)
Supplement: Supplementary file 1 [file sensors-21-05822-s001.zip › sensors-1288505-supplementary.xlsx]

## Sheet: GUID_CSS
	GUID	CSS
0	NDARAF706DLN	1
1	NDARAN917PL2	1
2	NDARAU258ABQ	2
3	NDARBE543AC8	2
4	NDARBX779CV2	1
5	NDARBX903RJW	1
6	NDARCA204LJ5	2
7	NDARCH142HMP	2
8	NDARCZ194KP1	2
9	NDARDC935UKM	1
10	NDARDN009LVX	1
11	NDARDT460JUW	1
12	NDARDX728TY1	1
13	NDAREK986YDT	1
14	NDAREP307AXY	1
15	NDARER280NBZ	3
16	NDAREY604WC4	1
17	NDARFL128HCZ	1
18	NDARFV079VTD	1
19	NDARGJ713RYX	1
20	NDARGK383EYY	4
21	NDARGN375PX0	1
22	NDARGT348NRZ	3
23	NDARGU163WTN	1
24	NDARGU777PT4	2
25	NDARHJ188PAV	1
26	NDARMJ121UM0	1
27	NDARMR623DUV	2
28	NDARMX600VHZ	1
29	NDARNC735TAH	1
30	NDARPD566ZMQ	1
31	NDARPP690CUC	1
32	NDARRA083JGP	1
33	NDARRE445XUD	1
34	NDARRT268EP2	3
35	NDARTP382CUE	1
36	NDARUM372JRW	1
37	NDARHT972ZZ4	1
38	NDARHY468RU9	1
39	NDARJE701LEZ	1
40	NDARJN909CGA	1
41	NDARJP196GLA	1
42	NDARLB905WEG	2
43	NDARLM774UNJ	1
44	NDARLN934VRV	2
45	NDARLP979HG3	1
46	NDARLV101YDJ	1
47	NDARMA269KBC	2
48	NDARHN745UA4	2
49	NDARUW089GLW	1
50	NDARVC505HMY	1
51	NDARVG854UUA	2
52	NDARVR054EK6	2
53	NDARWC637EZ9	1
54	NDARWK053DUQ	1
55	NDARXA286KT9	1
56	NDARXA579MWD	1
57	NDARXM867RMC	1
58	NDARYK194NH1	1
59	NDARYK301CBY	1
60	NDARZD291FGU	1
61	NDARZR204VVB	1
62	NDARZZ564LED	1
63	NDAREH991KNH	9
64	NDARPX546YKY	10
65	NDARAJ898KYP	10
66	NDARAM797KX6	9
67	NDARAN302JPL	9
68	NDARAU326WYR	8
69	NDARAX912YT6	9
70	NDARCN871YPW	10
71	NDARCP889BRY	8
72	NDARCZ096FHE	9
73	NDARDJ672CF7	8
74	NDAREE571MT2	10
75	NDARRC257NGL	9
76	NDARRT093AY6	10
77	NDARTK343YGA	8
78	NDARTM256CEK	9
79	NDARUE197HFG	10
80	NDARVL594ME2	9
81	NDARVZ617AAJ	8
82	NDARWA025WCY	9
83	NDARWM559TLR	8
84	NDARWU515RVQ	9
85	NDARWV033KHR	10
86	NDARWV907HT9	8
87	NDARXP244BAU	9
88	NDARXY124WCH	8
89	NDARYU794GJM	8
90	NDARYZ021GXM	8
91	NDARZG900DCV	5
92	NDARZH785FV5	9
93	NDARZX992RF9	9
94	NDARZY439YNN	10
95	NDAREM555UB3	10
96	NDARFC518ZPL	9
97	NDARFG946AHQ	10
98	NDARFM305JH9	8
99	NDARFV681MV7	8
100	NDARFY845EE2	10
101	NDARGT502RKF	8
102	NDARGY714LM8	9
103	NDARJG580JK2	8
104	NDARJH014DHJ	9
105	NDARKG102PZ7	8
106	NDARKJ769YJF	8
107	NDARLN045FJY	8
108	NDARMH958URQ	8
109	NDARNM578LHP	9
110	NDARNV353LRZ	8
111	NDARNY017VZV	9
112	NDARPA229YF3	8
113	NDARPE258XLC	10
114	NDARPW642MZG	9
